# Supplementary material for: CLAVATA3 Signaling Buffers Arabidopsis Shoot Apical Meristem Activity in Response to Photoperiod
Source: Int J Mol Sci. 2024 Aug 29;25(17):9357. doi: 10.3390/ijms25179357 (PMC11394970; doi:10.3390/ijms25179357)
Supplement: Supplementary file 1 [file ijms-25-09357-s001.zip]

Archive with 1 entries (1 files):
- ijms-3159068-supplementary.pdf
